# Supplementary material for: Evaluation of an enhanced ResNet-18 classification model for rapid On-site diagnosis in respiratory cytology
Source: BMC Cancer. 2025 Jan 3;25:10. doi: 10.1186/s12885-024-13402-3 (PMC11697834; doi:10.1186/s12885-024-13402-3)
Supplement: Supplementary file 1 — Supplementary Material 1 [file 12885_2024_13402_MOESM1_ESM.xlsx]

## Sheet: Sheet1
Diagnosis Category	Number of Cases	Number of Images for Testing
Squamous Cell Carcinoma	96	20
Adenocarcinoma	64	34
Non-Small Cell Carcinoma	6	5
Small Cell Carcinoma	50	16
Carcinoid	1	8
Normal Cytology	20	33
