# Supplementary material for: Evaluation of an enhanced ResNet-18 classification model for rapid On-site diagnosis in respiratory cytology
Source: BMC Cancer. 2025 Jan 3;25:10. doi: 10.1186/s12885-024-13402-3 (PMC11697834; doi:10.1186/s12885-024-13402-3)
Supplement: Supplementary file 2 — Supplementary Material 2 [file 12885_2024_13402_MOESM2_ESM.xlsx]

## Sheet: Sheet1
文件名	金标准	人工1	人工2	人工3	AI结果	联合人工1	联合人工2	联合人工3
Adenocarcinoma071	5	1	1	1	4	4	4	4
Adenocarcinoma072	5	5	4	1	5	5	5	5
Adenocarcinoma073	5	5	5	4	5	5	5	5
Adenocarcinoma074	5	5	5	0	5	5	5	5
Adenocarcinoma075	5	5	4	4	5	5	5	5
Adenocarcinoma076	5	0	4	4	5	5	5	5
Adenocarcinoma077	5	5	5	4	5	5	5	5
Adenocarcinoma078	5	5	2	4	5	5	5	5
Adenocarcinoma079	5	5	4	4	5	5	5	5
adenocarcinoma 081	5	5	1	5	5	5	5	5
adenocarcinoma82	5	1	1	2	4	4	4	4
Adenocarcinoma080	5	2	1	4	5	5	5	5
adenocarcinoma 083	5	2	5	5	5	5	5	5
adenocarcinoma084	5	5	2	5	5	5	5	5
adenocarcinoma085	5	1	1	2	5	5	5	5
adenocarcinoma086	5	5	2	2	5	5	5	5
adenocarcinoma 087	5	5	2	2	5	5	5	5
adenocarcinoma088	5	2	5	2	5	5	5	5
adenocarcinoma089	5	5	2	5	4	5	4	5
adenocarcinoma 090	5	5	5	5	4	5	5	5
adenocarcinoma091	5	5	2	5	5	5	5	5
adenocarcinoma092	5	5	5	4	4	5	5	4
adenocarcinoma093	5	2	5	5	4	4	5	5
adenocarcinoma 094	5	1	1	4	5	5	5	5
adenocarcinoma 095	5	1	4	5	5	5	5	5
adenocarcinoma096	5	2	2	2	5	5	5	5
adenocarcinoma097	5	5	2	2	5	5	5	5
adenocarcinoma098	5	1	2	5	4	4	4	5
adenocarcinoma099	5	2	4	4	5	5	5	5
adenocarcinoma100	5	5	5	5	4	5	5	5
adenocarcinoma101	5	2	2	5	4	4	4	5
adenocarcinmoa102	5	4	5	4	4	4	5	4
adenocarcinoma103	5	4	5	4	4	4	5	4
adenocarcinoma104	5	1	2	5	4	4	4	5
Carcinoid006	0	0	5	1	0	0	0	0
Carcinoid009	0	0	4	4	1	0	1	1
Carcinoid016	0	0	4	4	0	0	0	0
Carcinoid022	0	0	4	1	0	0	0	0
Carcinoid023	0	0	4	5	0	0	0	0
Carcinoid036	0	0	4	5	0	0	0	0
Carcinoid037	0	0	4	0	0	0	0	0
Carcinoid038	0	1	3	0	0	0	0	0
Normal020	1	1	1	6	3	1	1	3
Normal021	1	1	5	1	1	1	1	1
Normal022	1	1	5	3	1	1	1	1
Normal023	1	1	5	1	1	1	1	1
Normal073	1	1	0	3	1	1	1	1
Normal074	1	1	1	1	1	1	1	1
Normal075	1	1	5	1	1	1	1	1
Normal076	1	1	2	6	1	1	1	1
Normal077	1	1	5	1	1	1	1	1
Normal078	1	1	5	1	3	1	3	1
Normal079	1	1	5	x	1	1	1	1
normal080	1	1	1	1	5	1	1	1
normal081	1	1	1	1	4	1	1	1
normal 082	1	3	1	1	3	3	1	1
normal 083	1	1	5	0	3	1	3	3
normal 084	1	1	1	1	3	1	1	1
normal 085	1	1	5	1	2	1	2	1
normal 086	1	1	5	1	1	1	1	1
normal 087	1	1	1	3	2	1	1	2
normal 088	1	1	1	1	3	1	1	1
normal 089	1	1	5	5	3	1	3	5
normal 090	1	1	5	5	3	1	3	5
normal 091	1	1	1	1	4	1	1	1
normal 092	1	1	5	1	3	1	3	1
normal 093	1	4	1	1	5	4	1	1
normal 094	1	1	5	1	3	1	3	1
normal 095	1	1	3	3	0	1	3	3
normal 096	1	1	5	1	2	1	2	1
normal 097	1	4	1	1	4	4	1	1
normal 098	1	3	1	1	3	3	1	1
normal 099	1	1	1	3	5	1	1	5
normal 100	1	1	1	1	0	1	1	1
normal 101	1	1	1	1	4	1	1	1
NSCLC003	2	2	5	5	2	2	2	2
NSCLC013	2	2	0	4	2	2	2	2
NSCLC025	2	2	4	4	2	2	2	2
NSCLC026	2	2	4	1	1	2	4	1
NSCLC027	2	2	5	3	2	2	2	2
SCLC014	3	3	3	6	3	3	3	3
SCLC023	3	3	4	4	3	3	3	3
SCLC032	3	3	2	4	3	3	3	3
SCLC050	3	3	5	3	3	3	3	3
SCLC051	3	3	0	3	3	3	3	3
SCLC052	3	1	4	6	3	3	3	3
SCLC053	3	1	5	3	1	1	5	3
SCLC054	3	1	5	3	0	1	0	3
SCLC055	3	1	5	3	1	1	5	3
SCLC056	3	1	1	3	3	3	3	3
SCLC057	3	1	1	3	1	1	1	3
SCLC058	3	3	1	1	3	3	3	3
SCLC 059	3	1	3	1	3	3	3	3
SCLC060	3	3	1	3	1	3	1	3
SCLC061	3	3	1	3	1	3	1	3
SCLC062	3	3	3	1	0	3	3	0
Squamous024	4	4	0	X	4	4	4	4
Squamous025	4	4	1	1	4	4	4	4
Squamous026	4	x	2	0	5	5	5	5
Squamous027	4	2	1	1	5	2	5	5
squamous 028	4	4	2	4	5	4	5	4
squamous 029	4	5	2	4	5	5	5	4
squamous 030	4	1	4	2	5	5	4	5
squamous 031	4	2	2	4	5	5	5	4
squamous 032	4	4	2	4	4	4	4	4
squamous 033	4	1	2	2	5	5	5	5
squamous 034	4	2	4	2	5	5	4	5
squamous 035	4	1	1	4	5	5	5	4
squamous 036	4	4	5	4	5	4	5	4
squamous 037	4	1	1	1	5	5	5	5
squamous 038	4	2	4	4	4	4	4	4
squamous 039	4	4	2	2	5	4	5	5
squamous 040	4	4	5	2	4	4	4	4
squamous 041	4	1	2	4	4	4	4	4
squamous 042	4	4	4	4	4	4	4	4
squamous 043	4	2	2	2	4	4	4	4
	X表示未作出评判，人工1副主任医师，P高年资住院、P3高年资主治
