# Supplementary material for: Evaluation of an enhanced ResNet-18 classification model for rapid On-site diagnosis in respiratory cytology
Source: BMC Cancer. 2025 Jan 3;25:10. doi: 10.1186/s12885-024-13402-3 (PMC11697834; doi:10.1186/s12885-024-13402-3)
Supplement: Supplementary file 3 — Supplementary Material 3 [file 12885_2024_13402_MOESM3_ESM.txt]

@startuml
title Rapid On-Site Evaluation (ROSE) Workflow for Respiratory Cytology

(*) --> "Collect Respiratory Specimen"
--> "Perform Diff-Quik Staining"
--> "Scan Slides and Generate Digital Images"
--> "Select and Capture High-Magnification Images"

if "Human Pathologist Review" then
    -->[Yes] "Pathologist Evaluates Images"
    if "Diagnosis Confirmed" then
        -->[Yes] "Final Diagnosis Made"
    else
        -->[No] "Seek Additional Opinions/Tests"
    endif
else
    -->[No] "AI Model Evaluates Images"
    --> "AI Provides Preliminary Diagnosis"
    --> "Pathologist Reviews AI Diagnosis"
    if "AI Diagnosis Accepted" then
        -->[Yes] "Final Diagnosis Made"
    else
        -->[No] "Pathologist Makes Final Diagnosis"
    endif
endif

"Final Diagnosis Made" --> "Communicate Results to Clinicians"
--> "Record Diagnosis in Patient's Medical Record"
--> (*)

@enduml
